# Supplementary material for: Development and validation of a novel cellular senescence-related prognostic signature for predicting the survival and immune landscape in hepatocellular carcinoma
Source: Front Genet. 2022 Sep 6;13:949110. doi: 10.3389/fgene.2022.949110 (PMC9485671; doi:10.3389/fgene.2022.949110)
Supplement: Supplementary file 1 [file Table2.XLSX]

## Sheet: Supplementary T2
ID
ZKSCAN2-DT
RAD51-AS1
DGUOK-AS1
CH17-340M24.3
AC073842.2
SNHG30
AC009120.2
AC005776.2
LINC00504
LINC01619
IGBP1-AS1
AC008735.2
LINC02156
HEXA-AS1
C5orf66
AC103974.1
AC006059.1
AP001107.4
AC138150.2
AL035461.2
AC099508.2
ZFAS1
LINC01311
FAM13A-AS1
CHKB-DT
LINC01857
AC063965.2
AC010834.3
AL096701.3
AC025176.1
AC073487.1
DNAJC9-AS1
AC125257.1
LINC00265
AL139286.1
RFX5-AS1
PPP1R14B-AS1
AC093249.2
SNHG3
AC005261.1
LINC01697
AL731567.1
AC124798.1
AL513218.1
AC092119.3
AC015871.3
AC005005.3
AP000695.2
SNHG4
AC004241.3
TIMMDC1-DT
SNHG7
AC022007.1
AP002360.1
AC004812.2
AC022211.3
LINC01770
AL451074.5
AC008764.8
AC005165.1
AC012676.1
AC092809.2
AP000688.1
SNHG17
AC005785.1
TMCC1-AS1
AC009686.2
AC022098.1
AP000866.5
LINC02019
C2orf49-DT
ITGB2-AS1
LOXL1-AS1
AC009549.1
AC110995.1
SNHG32
AL031432.3
MAP3K4-AS1
SNHG8
ZNF32-AS1
AC109479.1
AC009133.1
AL645608.7
KANSL1L-AS1
MIR325HG
CASC15
LINC02244
LINC02802
AC099850.1
ZNF529-AS1
FBXL19-AS1
PTOV1-AS1
AP000866.6
AL117379.1
AC026369.3
AL139349.1
AC005670.1
AC040173.1
LAMC1-AS1
AC026412.3
LINC02550
THUMPD3-AS1
AC092614.1
LINC01675
AC010280.2
AC245128.3
EIF3J-DT
AC138696.2
AC004253.1
AL021707.4
AC137932.3
AC127024.5
ZNF232-AS1
LINC01355
SNHG12
ARHGAP27P1-BPTFP1-KPNA2P3
LINC01011
AL356310.1
MRPS9-AS1
AC006504.5
AL133367.1
PXN-AS1
AP001271.1
AC010501.2
LUCAT1
TRAF3IP2-AS1
HECW2-AS1
AL357079.1
MCM3AP-AS1
AC025171.5
AC126118.1
CTBP1-AS
ILRUN-AS1
ZNF433-AS1
SEC24B-AS1
AL160006.1
TNFRSF14-AS1
AP001505.1
AL691482.3
AC005332.5
AL008721.2
AC010761.1
AC138028.6
SCAT2
AL033384.2
AC078993.1
AL031186.1
SNHG1
AC011476.3
ELOVL2-AS1
AL359091.4
MIR210HG
PRR34-AS1
AC004585.1
MINCR
AC087289.2
TRAPPC12-AS1
AC078846.1
AC007996.1
ARHGEF2-AS2
LINC01615
LINC02298
AL136162.1
AC100793.4
AC090589.3
SNHG6
AC095057.3
IBA57-DT
AC232271.1
GEMIN7-AS1
ARRDC1-AS1
AC008443.4
AC005306.1
N4BP2L2-IT2
GAS6-DT
AC132938.1
AP003119.1
AC012615.1
AL451069.3
MCCC1-AS1
AC005841.1
AC004687.1
AL512770.1
AL163953.1
LINC02870
LINC01515
FOXP4-AS1
AC004076.2
LINC02709
GARS1-DT
AC026401.3
GIHCG
HCG18
AC020928.1
AC008915.2
AL355987.4
AC002116.2
AL450263.1
AL441992.1
AL355353.1
AC008105.2
ARIH2OS
AC048382.2
AC002398.1
TGFB2-AS1
PTOV1-AS2
AC005363.2
DDX11-AS1
HMGN3-AS1
LINC01106
AL355488.1
AC008608.2
NDUFB2-AS1
AC092910.3
AC147067.2
PRDX6-AS1
LINC01124
AP001628.1
LGALS8-AS1
AL355482.1
ITGB1-DT
AC073575.2
AL671710.1
AC091057.1
AC020915.1
AL121944.1
AC090510.2
SLC12A9-AS1
AC074212.1
AL356481.3
AC007038.1
AC020765.2
AC108047.1
AC011462.4
AC004801.6
AC010531.6
AC015912.3
BX322234.1
LINC01094
ZNF426-DT
AL157392.3
AC073046.1
AC006435.2
AP002807.1
AC005696.1
AC007406.2
AP001453.2
AC022098.3
LINC01139
GCC2-AS1
AC027644.3
LINC00342
DNAH10OS
AC010201.2
AP002954.1
AL731569.1
AC048341.2
AC008610.1
LENG8-AS1
AC008870.2
LINC01436
LINC00665
AC096642.1
LINC00886
AL022328.1
AC020978.4
LINC01484
C2CD4D-AS1
LINC01133
HAND2-AS1
LINC01269
AL928654.2
AC004771.2
LMNTD2-AS1
AC004540.2
CYTOR
AC096586.2
AL031985.3
YTHDF3-AS1
AC129507.1
SBF2-AS1
AC090409.1
OTUD6B-AS1
AC125437.1
HAO2-IT1
NFYC-AS1
AC008549.1
AL022322.1
AC016866.1
CDKN2B-AS1
LINC00942
AC131159.2
LINC01549
AL118558.3
AC020915.2
AL606489.1
AC106037.2
AL513534.2
SNHG26
AC009065.4
AC022098.4
DOCK9-DT
SNHG9
LINC01836
TMPO-AS1
AL353801.1
AC003070.1
AC114956.2
LINC02035
AC253576.2
CAMTA1-DT
SREBF2-AS1
AC012615.6
AC018755.4
KMT2E-AS1
AC007773.1
AC010331.1
AC027601.1
BACE1-AS
LINC01521
WARS2-AS1
LINC00294
AL023653.1
AC018904.1
BBOX1-AS1
AC124319.1
AL139287.1
AL022328.2
TDRKH-AS1
MIR600HG
ZSCAN16-AS1
ARF4-AS1
MACORIS
AC132872.3
AC024060.2
AC109322.1
AC010326.3
TRIM52-AS1
LINC00839
TTC39A-AS1
CCDC18-AS1
FP671120.7
LINC00205
AC010547.2
AC004067.1
MAPKAPK5-AS1
AL354836.1
AC026356.1
SNHG20
AC008760.1
AC010173.1
AC090921.1
AC010168.2
CTBP1-DT
AC092757.2
AC004816.1
AC108463.2
LINC01138
NRAV
AL035071.1
AC087289.5
MYLK-AS1
AL451050.2
LINC02587
LINC01344
LNCTAM34A
AL662797.1
LINC00957
HCG14
LINC01132
HOXB-AS1
AC107375.1
LINC00996
AL158151.4
LINC00630
GSEC
AC127024.4
FAM111A-DT
LINC01914
AL050309.1
ZNF32-AS2
AC131009.3
AC099850.3
AL592211.1
CAPN10-DT
AL390728.5
AC015813.1
AC133644.1
AL161668.4
MIR155HG
AC004160.1
MYG1-AS1
AC007277.1
AP000759.1
AC090114.2
AL360181.2
AL353708.3
AC048341.1
AL356481.1
AF117829.1
LINC02701
SNHG19
AC008875.1
AC055855.1
NCK1-DT
BX284613.2
AP000892.3
LINC01093
AL512353.1
NRSN2-AS1
AC080013.4
THBS3-AS1
AC010186.3
COA6-AS1
AC129510.1
RPL37A-DT
TRIM31-AS1
AC004596.1
AC004923.4
AC004148.1
AL031714.1
AL135999.1
