# Supplementary material for: Development and validation of a novel cellular senescence-related prognostic signature for predicting the survival and immune landscape in hepatocellular carcinoma
Source: Front Genet. 2022 Sep 6;13:949110. doi: 10.3389/fgene.2022.949110 (PMC9485671; doi:10.3389/fgene.2022.949110)
Supplement: Supplementary file 3 [file Table3.XLSX]

## Sheet: Sheet1
AC073842.2
AC138150.2
AC099508.2
SNHG3
AC124798.1
SNHG4
AL451074.5
TMCC1-AS1
FBXL19-AS1
AC026412.3
LINC01011
AL357079.1
AC005332.5
MIR210HG
AL451069.3
LINC02870
LINC02709
AL355987.4
HMGN3-AS1
NDUFB2-AS1
LINC01094
AL031985.3
SBF2-AS1
AC125437.1
BACE1-AS
BBOX1-AS1
AC026356.1
AC090921.1
LINC01138
NRAV
GSEC
AC099850.3
NRSN2-AS1
