# Supplementary material for: Development and validation of a novel cellular senescence-related prognostic signature for predicting the survival and immune landscape in hepatocellular carcinoma
Source: Front Genet. 2022 Sep 6;13:949110. doi: 10.3389/fgene.2022.949110 (PMC9485671; doi:10.3389/fgene.2022.949110)
Supplement: Supplementary file 7 [file Table5.XLSX]

## Sheet: 原始
分组	样本编号	复孔	GAPDH	AL451069.3	AC026412.3	AL031985.3
LO2	sample1	1	18.16	32.33	27.37	23.57
LO2	sample2	2	18.39	32.39	27.42	23.58
LO2	sample3	3	18.5	33.24	27.62	23.45
HUH7	sample1	1	19.84	30.04	27.53	25.86
HUH7	sample2	2	19.81	30.14	27.53	25.85
HUH7	sample3	3	20.04	30.2	27.69	25.87
HEPG2	sample1	1	19.45	28.76	27.49	25.41
HEPG2	sample2	2	19.68	28.7	27.39	25.65
HEPG2	sample3	3	19.35	28.79	27.49	25.34
HEP3B	sample1	1	19.55	26.3	27.09	23.58
HEP3B	sample2	2	19.81	26.29	27.01	23.75
HEP3B	sample3	3	19.77	26.23	26.8	23.52

## Sheet: 整理后(长型)
group	sample	well	gene	ct
LO2	sample1	1	GAPDH	18.16
LO2	sample2	2	GAPDH	18.39
LO2	sample3	3	GAPDH	18.5
HUH7	sample1	1	GAPDH	19.84
HUH7	sample2	2	GAPDH	19.81
HUH7	sample3	3	GAPDH	20.04
HEPG2	sample1	1	GAPDH	19.45
HEPG2	sample2	2	GAPDH	19.68
HEPG2	sample3	3	GAPDH	19.35
HEP3B	sample1	1	GAPDH	19.55
HEP3B	sample2	2	GAPDH	19.81
HEP3B	sample3	3	GAPDH	19.77
LO2	sample1	1	AL451069.3	32.33
LO2	sample2	2	AL451069.3	32.39
LO2	sample3	3	AL451069.3	33.24
HUH7	sample1	1	AL451069.3	30.04
HUH7	sample2	2	AL451069.3	30.14
HUH7	sample3	3	AL451069.3	30.2
HEPG2	sample1	1	AL451069.3	28.76
HEPG2	sample2	2	AL451069.3	28.7
HEPG2	sample3	3	AL451069.3	28.79
HEP3B	sample1	1	AL451069.3	26.3
HEP3B	sample2	2	AL451069.3	26.29
HEP3B	sample3	3	AL451069.3	26.23
LO2	sample1	1	AC026412.3	27.37
LO2	sample2	2	AC026412.3	27.42
LO2	sample3	3	AC026412.3	27.62
HUH7	sample1	1	AC026412.3	27.53
HUH7	sample2	2	AC026412.3	27.53
HUH7	sample3	3	AC026412.3	27.69
HEPG2	sample1	1	AC026412.3	27.49
HEPG2	sample2	2	AC026412.3	27.39
HEPG2	sample3	3	AC026412.3	27.49
HEP3B	sample1	1	AC026412.3	27.09
HEP3B	sample2	2	AC026412.3	27.01
HEP3B	sample3	3	AC026412.3	26.8
LO2	sample1	1	AL031985.3	23.57
LO2	sample2	2	AL031985.3	23.58
LO2	sample3	3	AL031985.3	23.45
HUH7	sample1	1	AL031985.3	25.86
HUH7	sample2	2	AL031985.3	25.85
HUH7	sample3	3	AL031985.3	25.87
HEPG2	sample1	1	AL031985.3	25.41
HEPG2	sample2	2	AL031985.3	25.65
HEPG2	sample3	3	AL031985.3	25.34
HEP3B	sample1	1	AL031985.3	23.58
HEP3B	sample2	2	AL031985.3	23.75
HEP3B	sample3	3	AL031985.3	23.52

## Sheet: 各组样本分子Ct复孔均值
group	sample	GAPDH	AL451069.3	AC026412.3	AL031985.3
LO2	sample1	18.16	32.33	27.37	23.57
LO2	sample2	18.39	32.39	27.42	23.58
LO2	sample3	18.5	33.24	27.62	23.45
HUH7	sample1	19.84	30.04	27.53	25.86
HUH7	sample2	19.81	30.14	27.53	25.85
HUH7	sample3	20.04	30.2	27.69	25.87
HEPG2	sample1	19.45	28.76	27.49	25.41
HEPG2	sample2	19.68	28.7	27.39	25.65
HEPG2	sample3	19.35	28.79	27.49	25.34
HEP3B	sample1	19.55	26.3	27.09	23.58
HEP3B	sample2	19.81	26.29	27.01	23.75
HEP3B	sample3	19.77	26.23	26.8	23.52

## Sheet: 各组样本分子∆Ct
group	sample	AL451069.3	AC026412.3	AL031985.3
LO2	sample1	14.17	9.21	5.41
LO2	sample2	14	9.03	5.19
LO2	sample3	14.74	9.12	4.95
HUH7	sample1	10.2	7.69	6.02
HUH7	sample2	10.33	7.72	6.04
HUH7	sample3	10.16	7.65	5.83
HEPG2	sample1	9.31	8.04	5.96
HEPG2	sample2	9.02	7.71	5.97
HEPG2	sample3	9.44	8.14	5.99
HEP3B	sample1	6.75	7.54	4.03
HEP3B	sample2	6.48	7.2	3.94
HEP3B	sample3	6.46	7.03	3.75

## Sheet: 对照组分子∆Ct均值
group	AL451069.3	AC026412.3	AL031985.3
LO2	14.3033	9.12	5.18333

## Sheet: 各组样本分子∆∆Ct
group	sample	AL451069.3	AC026412.3	AL031985.3
LO2	sample1	-0.133333	0.09	0.226667
LO2	sample2	-0.303333	-0.09	0.00666667
LO2	sample3	0.436667	0	-0.233333
HUH7	sample1	-4.10333	-1.43	0.836667
HUH7	sample2	-3.97333	-1.4	0.856667
HUH7	sample3	-4.14333	-1.47	0.646667
HEPG2	sample1	-4.99333	-1.08	0.776667
HEPG2	sample2	-5.28333	-1.41	0.786667
HEPG2	sample3	-4.86333	-0.98	0.806667
HEP3B	sample1	-7.55333	-1.58	-1.15333
HEP3B	sample2	-7.82333	-1.92	-1.24333
HEP3B	sample3	-7.84333	-2.09	-1.43333

## Sheet: 各组样本分子2^-∆∆Ct
group	sample	AL451069.3	AC026412.3	AL031985.3
LO2	sample1	1.09682	0.939523	0.854607
LO2	sample2	1.23399	1.06437	0.99539
LO2	sample3	0.73884	1	1.17555
HUH7	sample1	17.188	2.69447	0.559936
HUH7	sample2	15.707	2.63902	0.552227
HUH7	sample3	17.6713	2.77022	0.638754
HEPG2	sample1	31.8525	2.11404	0.583714
HEPG2	sample2	38.9441	2.65737	0.579682
HEPG2	sample3	29.1078	1.97247	0.571701
HEP3B	sample1	187.836	2.9897	2.22427
HEP3B	sample2	226.495	3.78423	2.36745
HEP3B	sample3	229.656	4.25748	2.7007
